# Supplementary material for: Structure of the transcription open complex of distinct σI factors
Source: Nat Commun. 2023 Oct 13;14:6455. doi: 10.1038/s41467-023-41796-4 (PMC10575876; doi:10.1038/s41467-023-41796-4)
Supplement: Supplementary file 7 — Source Data [file 41467_2023_41796_MOESM7_ESM.xlsx]

## Sheet: Fig2D
Raw data for Figure 2D.
Strain	WT	C167S	H171A	H171Y	H171F	H171N	H171S	H171R	H171K	K170A	K170R	R172K	R172A	T203A	L204T	K221A	R215A	R214A	R214K	E218A	E218Q	E218R	R219K	R219A
replicate 1	39.4023	61.189	0.00213571	-0.141977	-0.0603524	-0.0819791	-0.210253	9.21004	0.81938	2.89016	11.7438	18.3718	13.0949	6.69271	3.99863	13.6075	0.185308	-0.0940304	10.8739	-3.13773	6.41825	-0.175639	-0.100578	-0.362228
replicate 2	53.8871	63.7368	-0.000112675	-0.147105	-0.081836	-0.0711262	-0.136263	7.95678	0.799753	0.433585	17.341	22.7053	20.8171	9.62215	6.71643	12.3031	0.234567	0.0467895	11.6646	-2.69291	7.04643	-0.149266	0.104025	-0.358868
replicate 3	48.0036	70.7573	-0.138868	-0.0524601	-0.0167341	-0.0654789	-0.168338	9.76571	0.881535	2.66752	17.341	21.6132	15.8576	11.3783	1.4879	12.8833	-0.00675062	0.0517667	12.6787	-1.9159	6.92767	-0.0529887	-0.106631	-0.322472

## Sheet: Fig2E
Raw data for Figure 2E.
	1	2	3	4	5	6	7	8	9	10	11	12	13	14	15
Strain	WT	C167S	R215A	R214A	H171R	H171A	R172A	K170A	R104A	K16A	A-12t	G-8c	T-4g	A-3g	Blank
replicate 1	13.029	16.009	6.046	7.219	6.723	5.339	9.053	6.558	5.197	7.127	6.046	14.362	7.162	6.754	4.813
replicate 2	12.397	14.444	5.764	7.057	6.169	5.78	9.949	5.595	5.506	7.794	5.064	14.723	7.136	6.494	5.073
replicate 3	13.765	14.626	5.161	6.426	5.895	5.651	7.458	5.892	5.682	6.79	5.777	15.508	7.655	6.315	4.903

## Sheet: Fig3C
Raw data for Figure 3C.
Strain	WT	R104A	D101A	R98Q	R97A	R97H	R97S	A-12t	E74N	E74A	E74Q	F90Y	F90A	Q93V	K83A	D80A	H84A	T-10c	H84N&S85G	T-10g	H84G&S85Y	T-10a	H84N&S85M	C-9g	V89A	N86A	N86E	G-8c	A-7g	L88A	K16A	K16T	T-6c	F44A	F41A	R40K	R40E	A-5c	P43A	T-4g	V57A	Y50A	A-3g	K47A	H56A
replicate 1	39.4023	-0.17651	0.00812326	-0.0942782	0.559977	0.919702	1.43971	0.121373	0.469781	0.116682	0.621344	0.265638	0.00832284	220.848	2.69852	34.9798	143.313	155.628	15.298	-0.543042	434.086	14.7276	21.4186	33.8794	26.6353	1.44143	-1.04077	120.873	2.67969	0.641165	5.09527	4.20369	0.00834312	1.41757	0.168949	18.5763	24.0364	2.43494	9.02054	9.51224	42.5848	46.2501	17.0957	24.9858	52.0333
replicate 2	53.8871	-0.199158	0.367089	-0.148342	0.377008	0.954836	1.02298	0.541783	0.249916	0.118131	0.190238	0.228591	-0.00534475	184.439	1.74153	46.1179	139.08	154.317	15.2592	-0.141654	376.299	8.72664	17.9917	32.4117	25.8922	1.44892	-0.734619	129.538	2.4183	0.923573	4.13092	5.28573	0.093154	1.21231	0.148576	23.8542	22.3458	2.15275	8.26241	11.7914	43.1293	42.7492	18.9699	18.0997	50.8573
replicate 3	48.0036	-0.141983	1.67794	-0.109303	0.119462	1.24586	1.32688	0.120308	0.399673	0.133598	0.663052	0.268452	0.0102565	164.823	1.6984	49.6471	113.916	134.286	17.3718	0.979676	325.841	12.2053	15.5464	37.7164	26.5253	1.8293	-1.26516	113.638	2.25424	0.582461	3.98353	7.79116	0.000490808	0.941471	0.251269	26.4575	24.3094	2.81662	8.07275	5.9607	37.7285	40.7044	14.8009	16.8062	57.3269
